# Supplementary material for: Evolution of Research on Global Soil Water Content in the Past 30 Years Based on ITGinsight Bibliometric Analysis
Source: Int J Environ Res Public Health. 2022 Nov 22;19(23):15476. doi: 10.3390/ijerph192315476 (PMC9740670; doi:10.3390/ijerph192315476)
Supplement: Supplementary file 1 [file ijerph-19-15476-s001.zip]

Archive with 2 entries (2 files):
- supplement figures.pdf
- supplement tables.pdf
